# Supplementary material for: Integrated bioinformatics and mendelian randomization reveal a six-gene diagnostic signature and key role of CYP26B1 in sarcopenia
Source: Front Mol Biosci. 2026 Feb 26;13:1760938. doi: 10.3389/fmolb.2026.1760938 (PMC12979158; doi:10.3389/fmolb.2026.1760938)
Supplement: Supplementary file 1 [file Table2.xlsx]

## Sheet: Sheet1
id	logFC	AveExpr	t	P.Value	adj.P.Val	B
HOXB2	-1.25605	7.12505273972603	-11.3489	4.630220097888e-18	5.25483678909309e-14	30.4375294370029
APOO	-0.584542	9.30628026027397	-9.26889	3.89741153741827e-14	1.105793088454e-10	21.766894930691
SLC25A12	-0.6527	9.51061638356164	-9.15144	6.54504727335102e-14	1.48559483010521e-10	21.2679986835883
DECR1	-0.533304	11.2314289178082	-9.0984	8.27274358359037e-14	1.56478944883612e-10	21.0425127417112
RBFOX2	0.662647072072078	9.63216154794521	9.06219258448012	9.70754642425079e-14	1.57387063384032e-10	20.8885504001787
CKMT2	-0.717607	12.9151196438356	-8.83058	2.70289639758512e-13	3.83439640202419e-10	19.9025539863742
FASTKD1	-1.16791	7.52863652054794	-8.74816	3.89228595307579e-13	4.90817258682857e-10	19.5513228096509
SLC38A1	-1.18104	7.24632635616438	-8.68895	5.05812180463462e-13	5.74046243607984e-10	19.2989536442312
CMC2	-0.505287	10.112305630137	-8.65801	5.80050269855844e-13	5.98453682963088e-10	19.1670289764294
ATP5G3	-0.592842	12.4461818493151	-8.5804	8.17798850258869e-13	7.06987186121107e-10	18.8361055595978
SLPI	1.02718334384384	7.77900345205479	8.56586542266308	8.72131518697286e-13	7.06987186121107e-10	18.7741333198117
WDR12	-0.587099	8.46498364383562	-8.47725	1.29098291013416e-12	8.61845002771329e-10	18.3962292393406
FEZ2	0.728292579579575	10.9616791506849	8.43576911031968	1.55119281235332e-12	9.78027068188769e-10	18.2192970685045
SLC25A11	-0.588272	10.0877668767123	-8.31427	2.65576932203325e-12	1.58633294925028e-09	17.701128301089
PCNT	0.53357213738739	10.2784135890411	8.2340251364318	3.78775081080185e-12	2.04700875960906e-09	17.3589614008164
HYI	0.519305730480482	8.2966767260274	8.14964648321538	5.50126444487524e-12	2.83790228113132e-09	16.9992629054934
PTPN3	-0.76236	9.07521571232877	-8.10109	6.81877144228391e-12	3.36461900428174e-09	16.7923231117067
TP63	0.743802397897896	7.35479001369863	8.07741316249719	7.57108154606997e-12	3.58017518609784e-09	16.6914478359001
WISP2	0.931229331081079	7.22484269863014	8.0490837583088	8.58097563592173e-12	3.74559586507984e-09	16.5707585750369
ATP5H	-0.539334	11.7183751917808	-7.99059	1.11115135399095e-11	4.67053952460863e-09	16.3216537767876
ETFDH	-0.581805	9.73506579452055	-7.83158	2.24205604632925e-11	8.48169802326354e-09	15.6449771614171
NPIPA1	0.746885120870871	10.765496739726	7.77527343817474	2.87398033893815e-11	1.05215493118094e-08	15.4056250816004
TPPP3	1.39463842342342	8.1014508630137	7.76801154564255	2.96747672148641e-11	1.05243416600467e-08	15.3747652858538
NT5C2	0.506158550300299	10.8230577534247	7.69474253650429	4.09827942659222e-11	1.36798156507045e-08	15.0635516760918
PLAG1	0.936409246996997	5.49320324657534	7.68412322667093	4.29450674610692e-11	1.39252448747335e-08	15.0184689161813
CAMTA1	0.779118289789791	6.40242484931507	7.64972374247401	4.99678579922084e-11	1.57523672320437e-08	14.8724737426603
PRKAG1	-0.661374	9.08840117808219	-7.63911	5.23578387221775e-11	1.60597057204863e-08	14.827437523062
NDUFB8	-0.507764	10.7450582328767	-7.58728	6.57687043412145e-11	1.8887008412047e-08	14.6076239520704
CIRBP	0.580414731981984	10.4106767260274	7.58008483638914	6.78825640500853e-11	1.8887008412047e-08	14.5771
IRS1	-0.657718	8.0952908630137	-7.57892	6.82322094364196e-11	1.8887008412047e-08	14.5721786607123
CLEC11A	-0.644974	6.32751936986301	-7.52264	8.73807979973488e-11	2.20374372549314e-08	14.3337519255659
NDUFAF4	-0.832319	8.44501819178082	-7.49424	9.89935586670139e-11	2.44234325502596e-08	14.2134810938501
ITGB1BP2	-0.507589	8.54268745205479	-7.4338	1.29072748830018e-10	2.98948291116708e-08	13.9577530489036
MTX2	-0.773581	9.23470916438356	-7.40437	1.46855345328651e-10	3.33332262826971e-08	13.8333520325489
CEBPB	0.610786792792791	11.8583055342466	7.38234365765091	1.61746102861015e-10	3.59932651248954e-08	13.7402691560671
ABCA5	0.556383054804806	7.41430434246575	7.37225310213588	1.69060304718061e-10	3.62012339291562e-08	13.6976434488817
46084	-0.505091	7.31397069863014	-7.32512	2.07829633116242e-10	4.36788612265968e-08	13.4986634664226
MRPL34	-0.560811	9.7085145890411	-7.2916	2.40680665158885e-10	4.8383022975819e-08	13.357235576779
LYVE1	0.863434059309313	7.06948776712329	7.13700024540895	4.72896806125412e-10	8.94484308786218e-08	12.7064038994501
KLF13	0.789410384384384	7.48397089041096	7.11564608547392	5.19043274039247e-10	9.50100341463132e-08	12.6166918934135
LYPLA1	-0.514064	8.28221308219178	-7.10569	5.42074298061208e-10	9.76508128364547e-08	12.5748614918989
PPIF	-0.691655	9.07633673972603	-7.0947	5.68653475814505e-10	1.00838254640919e-07	12.5287420381908
CYCS	-0.570902	9.75379812328767	-7.05522	6.75329281636851e-10	1.16125939656009e-07	12.3631001996918
DLD	-0.685536	10.7298327945205	-6.9636	1.0057965734109e-09	1.58538684883893e-07	11.9793738731448
UXS1	-0.535791	8.11712820547945	-6.88102	1.43905567621087e-09	2.12101855445677e-07	11.6343586274862
SLC25A4	-0.548323	13.1602215753425	-6.85122	1.63730448378439e-09	2.38227802390628e-07	11.5100617399331
ZFP36L1	0.590692759759758	9.99236610958904	6.80816947100543	1.97247264127805e-09	2.71079803648771e-07	11.3307183070032
EXOSC10	0.564116873873878	8.27600991780822	6.80430388452759	2.00571182250231e-09	2.71079803648771e-07	11.3146265616858
ZNF415	-0.546717	6.74976590410959	-6.80149	2.03029194732096e-09	2.71079803648771e-07	11.3028975281974
DEXI	-0.624016	8.62798190410959	-6.78677	2.16362144096965e-09	2.83940265821804e-07	11.2416527974774
TSPYL2	0.618132685435437	7.43387976712329	6.78273276303332	2.20166916841296e-09	2.83940265821804e-07	11.2248673588423
KAZALD1	-0.827005	7.54242468493151	-6.77455	2.28088679934148e-09	2.90851508828387e-07	11.1908311435437
UCHL3	-0.829781	8.73395717808219	-6.77004	2.32574398339931e-09	2.93276316306653e-07	11.1720787920313
HPGD	0.661474434684683	5.62250178082192	6.72153946785707	2.8671340668626e-09	3.57572577195865e-07	10.9705910187053
ETNPPL	-0.759106	6.34053702739726	-6.71289	2.97610110254075e-09	3.67127950138423e-07	10.9346800675667
MT1X	0.678876219969975	11.8966298082192	6.70317217624768	3.10334720020527e-09	3.74679652926911e-07	10.8943741909161
COQ9	-0.551496	10.2287855479452	-6.69379	3.23129932808065e-09	3.86021221835655e-07	10.8554787969912
SDHB	-0.664761	10.3250282876712	-6.68469	3.36049172835166e-09	3.97273131511073e-07	10.8177395966688
IDH3A	-0.698877	8.35191795890411	-6.58956	5.0586581164461e-09	5.63168373605167e-07	10.424053322015
FOXO1	0.817783171921924	8.71665447945206	6.58942767145196	5.06151855738188e-09	5.63168373605167e-07	10.4235092846852
C1QA	1.13924089114114	7.11389349315068	6.58235237119151	5.21756997175673e-09	5.74895161256963e-07	10.3942862245126
CHAD	0.756761264264264	6.56825415068493	6.5439177114053	6.15243179506935e-09	6.58716494738133e-07	10.2356807061863
DLAT	-0.947871	8.68050647945205	-6.51379	6.99981421610358e-09	7.28815518702381e-07	10.1115194954205
C3orf18	-0.522839	7.4674074109589	-6.50628	7.22840223958373e-09	7.42440409270686e-07	10.0806009421232
CXorf57	0.751466402402402	5.34242634246575	6.46359720654376	8.67564841264674e-09	8.34406218941761e-07	9.90501835798411
LGI1	0.70020143168168	6.36973764383562	6.46041828236655	8.79426924319397e-09	8.38707240680743e-07	9.89195400799495
NISCH	0.782186914414416	7.95737206849315	6.44601917765829	9.35201216763899e-09	8.84466550754457e-07	9.83280036392035
SOCS2	-0.766373	6.75657293150685	-6.4355	9.78141153240672e-09	9.09911799026917e-07	9.78961648716069
CCNL2	0.541803147897899	8.20819208219178	6.40430358174577	1.11734472624904e-08	1.01445962385603e-06	9.66163281973831
SUCLA2	-0.579441	10.4023985205479	-6.39925	1.14166235454765e-08	1.02280786123233e-06	9.64092464870945
EPB41L3	0.854636716216215	6.98099553424658	6.39132002950275	1.18090257060408e-08	1.04703619326451e-06	9.60842219034016
DOPEY2	-0.581419	7.03231760273973	-6.38881	1.19360832173151e-08	1.05009773979309e-06	9.59812938866569
ZNF492	0.832410168168167	8.85244330136986	6.38042404577291	1.23699509380658e-08	1.07989671689314e-06	9.56379066282604
CYP1B1	0.508406693693693	6.59973091780822	6.3740721321346	1.2709039578823e-08	1.10102969603101e-06	9.53778230452483
F13A1	0.549855303303302	7.41620856164384	6.3699775979332	1.29324837452293e-08	1.1118996820046e-06	9.52102086731214
PDHB	-0.691972	11.0514938082192	-6.35962	1.35152251732576e-08	1.15326534203985e-06	9.47863493402484
DAAM2	-0.659499	8.88169310958904	-6.3531	1.38955317801289e-08	1.17686858337823e-06	9.45194848019414
ASXL1	0.71359781156156	7.33132653424658	6.33446685693446	1.50408899766671e-08	1.26443748403848e-06	9.37578384957861
MRPS18B	-0.60211	10.720430260274	-6.31739	1.61729901799819e-08	1.34835395767796e-06	9.30600427037262
COL4A5	0.608258891891896	7.75913260273973	6.29519161823495	1.77706726188387e-08	1.44056688250857e-06	9.21542667072409
RNF144A	-0.654709	7.80898550684932	-6.26179	2.04737590977562e-08	1.63631473239743e-06	9.07930188714013
FLRT3	0.506216063063065	7.48724093150685	6.22631157281363	2.37920251188825e-08	1.86217719361515e-06	8.93491792030224
GADD45G	-1.01316	8.89394215068493	-6.2128	2.51910440952099e-08	1.95817232490779e-06	8.88000023156861
FOXO3	0.539041487987989	7.81102675342466	6.1917635883753	2.75325390034914e-08	2.12562438877976e-06	8.79458035645124
LGR5	0.736087751501502	6.35896176712329	6.17844402862824	2.91251501307352e-08	2.21839818009204e-06	8.74053999340796
SIRT4	-0.586251	7.07203354794521	-6.1765	2.93656790961475e-08	2.22180728041452e-06	8.73263647151912
KLF5	0.514177696696697	6.54446583561644	6.16108436088087	3.13382686963755e-08	2.35535106910706e-06	8.67016310685268
ST6GALNAC2	-0.60724	7.78450942465753	-6.12147	3.70308270893954e-08	2.71137326862935e-06	8.50979299495731
ZBTB16	0.669232415165162	9.56366063013699	6.09533365510064	4.13339771886469e-08	2.96898295641743e-06	8.4041825662754
EXOSC2	0.894219225975972	10.0012630410959	6.07018914869588	4.59393743354818e-08	3.26362277924149e-06	8.30271169296219
LDHA	-0.567438	12.8427877123288	-6.03527	5.31868286151133e-08	3.68059340215195e-06	8.16202186651093
PLGRKT	-0.574631	9.03576216438356	-5.97532	6.83537702400033e-08	4.51240864261032e-06	7.92112312098378
COPS5	-0.520378	10.3974531232877	-5.9752	6.83879008308199e-08	4.51240864261032e-06	7.92064386792142
UQCRC2	-0.773008	11.8508711780822	-5.9585	7.33274634889663e-08	4.78272059273723e-06	7.8536938706984
TMEM110	-0.536521	6.60208552054794	-5.9316	8.20349620612328e-08	5.25997053351939e-06	7.74598
MT1H	0.646800739489487	10.3098801506849	5.92357337439033	8.48256552735021e-08	5.40835034662346e-06	7.71387595506319
MAP3K7CL	0.651290309309305	9.18750960273973	5.91802406962223	8.68095792710843e-08	5.47334397304186e-06	7.69168709159442
PLCE1	0.711804991741748	6.15892417808219	5.90038125488734	9.34262330162944e-08	5.82579295880178e-06	7.62119143811898
GOT1	-0.754602	11.7766648630137	-5.89312	9.6291762089871e-08	5.93921308672797e-06	7.5922000148592
DDIT4	0.607487670420421	8.22838590410959	5.86129475501301	1.09909002491427e-07	6.68998112224056e-06	7.46528165953138
CSF1R	0.745503885885887	7.54219735616438	5.84724594531172	1.16508730701722e-07	7.03328502518003e-06	7.40933481790338
CD14	0.767235102852851	6.45162678082192	5.82890316941597	1.2571696132434e-07	7.47440097356379e-06	7.33636186600652
FST	0.697224391891895	6.97743120547945	5.82645129183765	1.27000986738819e-07	7.47440097356379e-06	7.32661395106325
MRPL35	-0.748494	7.73272621917808	-5.82625	1.27108942452887e-07	7.47440097356379e-06	7.32579888815678
ECHDC1	-0.649396	7.74387082191781	-5.77711	1.55771126590948e-07	8.97384018112012e-06	7.13076786043583
OXA1L	-0.515858	10.0815757671233	-5.77093	1.59798852234038e-07	9.11335263318644e-06	7.1062873895271
MRPS11	-0.556046	7.88596550684932	-5.76613	1.62996214895214e-07	9.2492202142289e-06	7.08728987858136
LRP1B	0.70312578003003	7.57895495890411	5.76144999551334	1.66179172788147e-07	9.3772666840698e-06	7.06874508549395
ST8SIA5	-0.67414	6.34180583561644	-5.76039	1.66905266559353e-07	9.3772666840698e-06	7.06456450739767
C1QB	0.755232951201203	7.84791010958904	5.7449027449157	1.7792256167121e-07	9.84996659710516e-06	7.00327365197041
PPM1A	-0.617228	7.70574894520548	-5.73213	1.87545061560579e-07	1.01839660461771e-05	6.95277538556446
TMEM158	0.64672702552553	6.69161420547945	5.72841530556725	1.90435976224968e-07	1.02917042579865e-05	6.93811017163296
HIBCH	-0.590897	8.4598727260274	-5.70531	2.09442140820895e-07	1.11594312496542e-05	6.84691495116598
MRPL4	-0.501858	7.17755047945206	-5.70393	2.10639676802289e-07	1.11707929534074e-05	6.84144982912628
CCND1	0.664956396396396	6.30223902739726	5.70094917016492	2.13234244158654e-07	1.12557927300305e-05	6.82971513959052
PDE4B	0.511959932432438	7.30444604109589	5.67368223778638	2.38521098689441e-07	1.24173208670939e-05	6.72230601450831
PGK1	-0.75933	8.47708756164384	-5.661	2.51268700723999e-07	1.28017220183678e-05	6.67241117778567
RABEP1	-0.81641	8.50139343835616	-5.66073	2.5154498282633e-07	1.28017220183678e-05	6.67135808683066
PPARGC1A	-0.727731	8.87102095890411	-5.63841	2.75649415978558e-07	1.39037565419584e-05	6.5836748574694
MGP	0.570913477477475	10.0755984383562	5.63100290481252	2.8414522709814e-07	1.42224771653919e-05	6.55459089425065
PPDPF	0.514939781531529	11.1501729589041	5.62964667415018	2.8572779925186e-07	1.42224771653919e-05	6.54926959385876
WDR77	-0.623597	7.91487335616438	-5.61317	3.05655556902649e-07	1.47612180451112e-05	6.48468057901993
POLR2A	0.785004433183185	7.40725993150685	5.6131744851118	3.05655673680601e-07	1.47612180451112e-05	6.48468021302181
FBP2	-0.696087	10.3527262191781	-5.60383	3.17561109122596e-07	1.52711907942048e-05	6.44807647956222
MRPS16	-0.607052	8.89434009589041	-5.59401	3.30565392371235e-07	1.56970152218458e-05	6.40963301475175
CCDC130	0.781294042042041	8.10174279452055	5.58528137546284	3.42564666311857e-07	1.6131810779972e-05	6.37548137981921
CCDC69	-0.589892	9.31641371232877	-5.57959	3.50622252188273e-07	1.64430245458046e-05	6.3532143813427
BCCIP	-0.605619	7.69786321917808	-5.56135	3.77705056812923e-07	1.73709140102607e-05	6.28195892776482
APOD	0.544527990990995	11.3901949726027	5.56111655263227	3.7806112966203e-07	1.73709140102607e-05	6.28105658059062
WIPI1	-0.871821	8.63527069863014	-5.54725	4.00045695180514e-07	1.81550485620543e-05	6.22693200210591
IGFBP6	0.51291214714715	8.4118847260274	5.54292928799557	4.07140440442974e-07	1.83358605499496e-05	6.21009960036804
ALDH1A3	0.557801282282286	6.23385975342466	5.51719198818014	4.52084057728252e-07	2.01203998868938e-05	6.10985011189648
CYP26B1	0.684274508258255	5.84574226027397	5.51393025793149	4.58117267523596e-07	2.03092690200207e-05	6.09715912857035
APPL1	-0.653175	7.93499517808219	-5.50616	4.72818965736625e-07	2.06385478544037e-05	6.06692176981236
FAM107A	0.568968569819822	7.75909224657534	5.4925274701974	4.99717099391844e-07	2.14821566704471e-05	6.0139611938625
NUDT6	-0.682587	6.6802612739726	-5.47691	5.32393566691973e-07	2.22999693000663e-05	5.95333899836516
ZFHX3	0.724495686936941	7.4029777260274	5.46923323041873	5.49217763075402e-07	2.27484393910319e-05	5.92356498786824
MSH3	0.731144730480477	9.79619317808219	5.46529176103808	5.58057328326663e-07	2.30305186151975e-05	5.90828565125918
MRPS28	-0.766278	9.38589294520548	-5.45753	5.75873164395397e-07	2.35941680242721e-05	5.87821409740586
DPF2	0.522061562312312	7.65493573972603	5.44109130979782	6.15478454073579e-07	2.49072058904399e-05	5.81457368788183
ASUN	-0.511295	7.54254690410959	-5.4406	6.16699696467848e-07	2.49072058904399e-05	5.81267715871295
MYH8	0.982560418168169	7.50502060273973	5.4374152055746	6.24694292246213e-07	2.514062242093e-05	5.80035412486615
TIMP1	0.503393144144146	9.0066111369863	5.4297246285033	6.44414934206055e-07	2.57516376348751e-05	5.77061944780949
RAD51B	0.534949089339337	10.6558732739726	5.42653271867839	6.52778271105164e-07	2.59943178904299e-05	5.75828361305259
PAQR4	-0.648305	7.77082406849315	-5.41342	6.88266364987838e-07	2.72164981750766e-05	5.70764283281217
NUDT4	-0.652888	7.7016424109589	-5.40651	7.07733058252341e-07	2.76015892718413e-05	5.68096442105826
ADH1B	0.753641398648648	8.75312687671233	5.39694334150306	7.35560549274174e-07	2.82978870295342e-05	5.64407776159669
GPR1	0.936265560810808	9.51753580821918	5.37965296714978	7.88618740993613e-07	3.02366016605963e-05	5.57746754718796
BCL2	-0.655365	7.59108243835616	-5.35948	8.55285758661367e-07	3.22479670267371e-05	5.49986875074734
PDZRN3	-0.518265	7.35756502739726	-5.35014	8.87992989795545e-07	3.25118158031537e-05	5.46398836622489
FKBP14	0.628184280780779	7.75671938356164	5.3416412519222	9.18824043815508e-07	3.32810992665365e-05	5.43135866221535
CEP135	0.626055842342344	10.4829758082192	5.31862981069303	1.0076682814868e-06	3.60757959829454e-05	5.34313011229204
VEGFB	-0.609127	8.2946191369863	-5.29779	1.09538639924693e-06	3.84877406967598e-05	5.26335851513802
ERAP2	0.705421003753754	8.63016001369863	5.27246751463863	1.21205181727971e-06	4.20537306345541e-05	5.16665264547302
COL21A1	0.589837046546548	6.37027278082192	5.26539435872505	1.24676692219409e-06	4.30077744680264e-05	5.13967344324528
RERGL	0.865398350600604	6.6587975890411	5.26319516858055	1.25775792839088e-06	4.32554385736607e-05	5.13128840064163
ZFYVE26	0.542670147147151	7.33732654794521	5.20888379077997	1.56144283193554e-06	5.15139962198734e-05	4.92471937923428
ADH1A	0.612156063063066	8.48070354794521	5.1953532718278	1.64764589064284e-06	5.38308804337664e-05	4.8734108225464
NDUFS1	-0.513573	8.75726835616438	-5.17707	1.77154427026488e-06	5.63172434824543e-05	4.80419391735308
SPTSSA	-0.523567	7.32749321917808	-5.17477	1.78776636725192e-06	5.66741913462068e-05	4.79549267072717
TAF5	0.590729114864865	6.50790139726027	5.13466258477438	2.09523089462728e-06	6.4388724164146e-05	4.64403643459039
COL3A1	-0.66101	9.54899793150685	-5.12944	2.13890467831802e-06	6.54297282863376e-05	4.62435190595623
MRPL41	-0.583251	9.04674083561644	-5.11555	2.25937517486893e-06	6.81855740259746e-05	4.57207387543858
BCL6	0.514943734234235	11.2424907123288	5.10043133370704	2.39811096161131e-06	7.16214771140178e-05	4.51522581094987
XAB2	0.771795927177178	6.75271093150685	5.09587630593466	2.44151450753407e-06	7.23380309399624e-05	4.49811649592728
DNPH1	-0.788001	8.16442067123288	-5.09512	2.44878186577791e-06	7.23380309399624e-05	4.49528159658928
KBTBD11	-0.519236	6.36239078082192	-5.09191	2.47989482864865e-06	7.24421130398885e-05	4.48323944529733
DZIP3	-0.574307	7.11381687671233	-5.07578	2.64239401874082e-06	7.65013513231877e-05	4.42270847019267
CYP27A1	-0.529557	7.38373317808219	-5.07371	2.66397833528086e-06	7.69300003234159e-05	4.41495051016124
PDLIM5	0.655304825825823	8.94243524657534	5.06447300445096	2.76238323945104e-06	7.91673923851765e-05	4.38036174423233
RABGGTB	-0.511533	8.29958795890411	-5.06351	2.77279482362753e-06	7.92656132326166e-05	4.37677465281713
MYOZ2	0.698033652402406	10.003811739726	5.05044464964726	2.91872110093368e-06	8.26049021807889e-05	4.32787272151681
NINJ1	0.605610721471474	8.22365968493151	5.03901594731688	3.05245556640371e-06	8.61749209530241e-05	4.28516306569471
SLC25A15	-0.532106	6.68483584931507	-5.03242	3.13237255619136e-06	8.82116529533891e-05	4.26052737710469
ZNF549	0.528033396396395	8.23004269863014	5.02306974974828	3.24911258233052e-06	9.03778889629145e-05	4.22565038202713
CBLB	0.656963216966965	6.81529932876712	5.01847973643466	3.3079793650983e-06	9.17903614046471e-05	4.20853718139267
SFRP1	0.524962783783783	6.40821902739726	5.00769332683549	3.45044926383382e-06	9.45873156890097e-05	4.1683519263756
PCCA	-0.504412	7.38067653424658	-4.98834	3.72126111666306e-06	0.000100553791459545	4.09635628132833
C17orf75	-0.657469	6.21262445205479	-4.98368	3.78955864386395e-06	0.000102156059499316	4.07902910079971
PCTP	-0.598448	6.90738802739726	-4.98246	3.80761607999724e-06	0.000102399608748551	4.07450023793579
PRSS23	-0.677045	8.77939257534247	-4.93349	4.60653731863052e-06	0.00012129835737619	3.89308739027048
CSPP1	0.644614756756757	7.30768554794521	4.93278984597238	4.619152800198e-06	0.000121348993355202	3.89048334235823
CPTP	-0.561088	9.58698734246575	-4.92615	4.7396645537396e-06	0.000124192013841433	3.86596121583471
BTG3	0.537187472222223	6.76192363013699	4.92563089897666	4.74925843749951e-06	0.000124192013841433	3.86403597200098
IGF1	-0.70303	7.39935512328767	-4.92058	4.84326184728323e-06	0.000126359031505327	3.84537565224868
SLC7A6	0.899364292792792	7.10588734246575	4.91079309464256	5.03041374661797e-06	0.000130641111236539	3.80928248984765
DCN	0.517552325075075	10.2685690136986	4.89554274233745	5.33630417839021e-06	0.000137328154468368	3.75309420729775
SON	0.501418460210211	6.57006957534247	4.89237871427967	5.40200513431183e-06	0.000138391323407009	3.74144785345626
C3	0.708804015015017	8.3545882739726	4.88797442503555	5.4947760520948e-06	0.000139722362726426	3.72524267639744
TARS	-0.68398	8.03987920547945	-4.87883	5.69234659535849e-06	0.00014414827676772	3.69162681363806
FKBP5	1.04061217717718	8.41418801369863	4.87750443956565	5.72159896905121e-06	0.000144298725999472	3.68674934005341
PLVAP	0.528186239489494	8.21531797260274	4.86087790032732	6.10069714901376e-06	0.000153518430031391	3.62570836391977
ILVBL	-0.509614	6.77665630136986	-4.84511	6.48273445874484e-06	0.000159940333418033	3.5679281400864
TRIM58	0.804964653153158	8.56477361643836	4.82363407455207	7.04096821606332e-06	0.000171476283871465	3.48936678209058
SCD	0.783597340840843	6.93744016438356	4.8004436920009	7.69631916178808e-06	0.0001834990045528	3.40474813958213
WDR19	0.509881418168172	6.64886157534247	4.7991543648656	7.73444952566256e-06	0.000184021525506802	3.40004982860741
MFAP4	0.58609381831832	7.90694497260274	4.79617585666742	7.82324082341295e-06	0.000185744686411953	3.38919867372775
TIE1	-0.525511	5.76996130136986	-4.78165	8.27084831391042e-06	0.000194498834423482	3.33631258355632
PCBD1	-0.630015	8.69815117808219	-4.77906	8.35316091164593e-06	0.000195463965332515	3.32690049628404
CBR3	0.53716583258258	6.35321432876712	4.77521391806124	8.47684225694255e-06	0.000197543496455936	3.31293160061482
LUM	0.677319312312312	8.8703622739726	4.76806949150534	8.71153637097634e-06	0.000200949646898802	3.2869779558839
GBAS	-0.549471	11.4386733835616	-4.76727	8.73816449359501e-06	0.00020115502806858	3.28407770814268
GSTZ1	-0.546145	6.3683041369863	-4.74939	9.35537817246551e-06	0.000211924524709204	3.21922756570239
C1S	0.54260771921922	8.45390973972603	4.74611113564107	9.47318659226042e-06	0.000213916472432606	3.20733881317469
SLC25A30	-0.697261	8.56664361643836	-4.74589	9.48101027699364e-06	0.000213916472432606	3.20655453940274
S100A11	0.603624770270271	7.19958630136986	4.73612633184481	9.84061195197757e-06	0.000219122860588124	3.17119049336933
HNRNPA2B1	-0.513566	9.93020456164384	-4.73426	9.91077461715624e-06	0.000219981665963474	3.16444193164308
SCN11A	0.51460206906907	7.36763515068493	4.73263100579161	9.97248486761754e-06	0.000219981665963474	3.15854586806568
PHGDH	0.619379353603603	6.67126891780822	4.72725771388359	1.01785726380683e-05	0.000223436404002779	3.13911730279928
EMC2	-0.607948	8.42064793150685	-4.7142	1.06967005614621e-05	0.000233455489753911	3.09196392210147
DLK1	0.743065294294292	8.32751524657534	4.68242975501729	1.20673509300681e-05	0.000257429258844629	2.97749368212023
MARC2	-0.541801	7.24067516438356	-4.67679	1.23277140162255e-05	0.000261998551254949	2.95723203667131
CCNG1	-0.528858	9.50733094520548	-4.67117	1.25929041068493e-05	0.000266635949083271	2.93703151742374
ATP6V0A1	0.535191379129126	8.90007335616438	4.6682	1.27352302682166e-05	0.000268647078650538	2.92636535015001
FLNA	0.568909849099096	9.46687315068493	4.63665666979984	1.43464959002876e-05	0.000294960836906457	2.81332760319045
FANCE	0.67683157882883	7.34033020547945	4.62381771620466	1.50576078285895e-05	0.000306802138683415	2.76743947514543
PEX11A	-0.533431	7.05039765753425	-4.61308	1.56782902307739e-05	0.000316606611795468	2.72913
MLF1	-0.57198	7.99267947945205	-4.60867	1.59405400916289e-05	0.00032133070959129	2.71340023643142
MAP3K5	-0.505367	6.73610278082192	-4.57795	1.78885822086383e-05	0.000353689058337694	2.60409365414551
CFD	0.557400029279281	9.48413473972603	4.57247174710316	1.82597691351089e-05	0.000357910397088688	2.58462823430608
POMT1	0.636745939189194	8.13328949315068	4.56577914157529	1.87230350388119e-05	0.000363848843588145	2.56088395665104
C3orf14	0.533706855105105	6.33184031506849	4.56297537347216	1.89204878697244e-05	0.00036643108674659	2.55094244044853
TBC1D1	-0.504165	8.75626116438356	-4.55527	1.9473592461678e-05	0.000375860205523102	2.52363914813708
UHRF1BP1L	-0.533484	6.8445871369863	-4.54504	2.02325772002956e-05	0.000387870808523911	2.48741381761682
FOLR2	0.538984087087084	7.84073449315069	4.53959189578275	2.06479102156807e-05	0.000394546287985532	2.46816388849986
UCP3	-0.969554	9.57981201369863	-4.53956	2.06503211792586e-05	0.000394546287985532	2.46805328337227
FBLN5	0.538150147147146	7.7219015890411	4.52270312043616	2.19897747213272e-05	0.0004145547397215	2.40852635424298
MYOD1	0.517237526276277	9.05770501369863	4.49706640580568	2.41897771091177e-05	0.000449312242899143	2.31823968233878
VIM	0.675956464714716	10.5933398767123	4.49447391822689	2.4423783913772e-05	0.00045291752228333	2.30912583323126
ATP1B4	0.631005080330331	8.11959452054795	4.48937464490579	2.48904850450888e-05	0.000459320511832053	2.29120819044398
CLU	0.803771864114116	7.25813724657534	4.46299356694636	2.74464679253367e-05	0.000498241830492634	2.19869780617131
DECR2	0.501189253753756	8.30388204109589	4.44863380528532	2.89428520749907e-05	0.000519734854745363	2.14847460496386
SUGP2	0.540237225975976	8.15280650684931	4.42257621046124	3.18625633194466e-05	0.000565897075293269	2.0575779872047
PCCB	-0.540203	9.10603747945206	-4.39707	3.49958378791079e-05	0.000610088731321037	1.96890426616667
CBR1	-0.51135	6.12618463013699	-4.3949	3.52755408344984e-05	0.000614021645599268	1.96138013681475
JUND	0.82996548873874	9.88391235616438	4.39245632948248	3.55935036464715e-05	0.000617661579333036	1.95289924625898
IQGAP1	0.559510979729727	8.16907650684931	4.35452966765554	4.08963163411637e-05	0.00069689533657037	1.82168767256741
GNPDA1	0.613863399399401	7.99981846575342	4.34764908143254	4.19369761173121e-05	0.000710362301425932	1.79795567648978
CRIP1	0.652854656156155	8.26053765753425	4.34029183499659	4.3078057833431e-05	0.000725360353637402	1.77260428994906
HSD11B1	0.60464678453453	6.95061578082192	4.33098838593052	4.45640381429672e-05	0.000744856066103881	1.74058333843165
ZNF14	0.584818939189191	9.03854432876712	4.32661683633009	4.52792796301856e-05	0.000755697859592613	1.72555133052448
TUBB2A	0.521179764264266	7.67892032876712	4.32067266787458	4.6269650480616e-05	0.00076480030595537	1.70512626460685
ZNF281	0.527876705705705	7.46267983561644	4.31879039799755	4.65876020663518e-05	0.000767376917055191	1.69866199939445
RNF5	-0.570218	7.49354193150685	-4.31691	4.69066661810091e-05	0.000771512687664162	1.69221952509316
TUBB6	0.540586464714716	7.21346368493151	4.30236816815111	4.94527008156308e-05	0.000806377444765222	1.64233487849322
POLH	0.559985090090089	6.2584577260274	4.28568366693671	5.25376346477646e-05	0.000849358426805528	1.58524031637938
RRAD	0.661395886636642	9.35205124657534	4.27810961075975	5.39986628730398e-05	0.000865580261223345	1.55936596141068
MYH11	0.71312878003003	7.96113897260274	4.27267611077186	5.50708750974757e-05	0.00087780809196805	1.54082117865104
ADIRF	0.52854641741742	9.67146794520548	4.27068150981944	5.54696133286858e-05	0.000880927230179664	1.53401709357024
CRIP2	0.539519331081081	7.24622875342466	4.24651755237176	6.05272358618546e-05	0.000948789502480923	1.45174098893127
SSBP1	-0.593275	9.55584397260274	-4.23023	6.41855209011277e-05	0.000990801422120779	1.39642790762143
BLZF1	0.51183069594595	8.38494428767123	4.21189477771778	6.85566133997504e-05	0.00104576479230345	1.3343503394937
FBXO3	-0.505838	9.70993638356164	-4.1992	7.17502001013378e-05	0.00107853380258289	1.29146149028486
RNF130	-0.54092	8.59647523287671	-4.1961	7.25530292315544e-05	0.00108342674835383	1.28098162359476
SEMA3E	0.531971484234234	7.01734046575343	4.19100056017185	7.38894060237824e-05	0.00109474003781189	1.26379287637801
CLN6	0.50995772597598	7.2018358630137	4.17922798862204	7.70679985800962e-05	0.00112566887501353	1.22413362413847
SLC26A4	0.589246908408409	8.77300778082192	4.17813968737251	7.73684071347613e-05	0.00112715539482979	1.22047085801329
DOCK6	-0.505573	6.55245931506849	-4.17739	7.75753891847265e-05	0.00112727668611711	1.21795551585293
MYL6B	0.576179890390392	12.5905094383562	4.17327165607224	7.87260234479657e-05	0.00113961943891704	1.20409433942769
DDX17	0.530360600600604	6.96914968493151	4.14367951438405	8.74862260684927e-05	0.0012489071442155	1.10479904072029
ADH1C	0.573736163663663	7.9492957260274	4.13977170620351	8.87109942586225e-05	0.00126321339252335	1.09171947489392
FDXR	0.579570394894897	6.37259324657534	4.13099335840956	9.15227714301195e-05	0.00129351423780875	1.06236619584686
SCCPDH	-0.628052	7.83353832876712	-4.12937	9.20532684533197e-05	0.00129777955736239	1.05692994295045
TAGLN	0.592186957957956	8.25896610958904	4.11948613789452	9.53388506833012e-05	0.00134076904139379	1.02394719363737
GSS	0.554303686936935	7.46684402739726	4.10492711906814	0.00010038687975826	0.00139277591488569	0.975435732151949
BTG2	0.61139108858859	9.60028387671233	4.09801587505352	0.000102872317285291	0.00141868063310959	0.952444964941573
MEGF6	0.653956813063065	6.70491247945206	4.08427040128398	0.000107992638763187	0.00146955450518395	0.906792389760944
TPM4	0.51230409984985	7.47446528767123	4.07098425377006	0.000113174308111294	0.00152001801509476	0.862757744006174
ZBTB18	-0.579989	7.25280432876712	-4.07016	0.000113502817101472	0.00152262821664847	0.860034782254137
ZNF419	0.518435006756756	7.87302717808219	4.05556261328782	0.000119488803012372	0.00159164134435143	0.811759771516416
RTCA	-0.539798	8.17579076712329	-4.04943	0.000122091469405038	0.00161753778292041	0.791524443245234
MRPS15	-0.521075	11.1281622191781	-4.0265	0.000132321295231712	0.00173008569076578	0.715986449241672
ZNF652	0.570140579579579	9.81739191780822	4.01300467800783	0.000138720387648182	0.0017971891317571	0.671666995048634
ACTC1	0.760323305555557	10.3538410410959	4.00383257792645	0.0001432382670458	0.00184938690864936	0.641598581448996
AHR	0.598067916666668	9.83049039726027	3.97709278684803	0.00015723001832745	0.00198708627839447	0.554192854453731
LAPTM4B	-0.53606	10.5911805342466	-3.95147	0.000171860762243915	0.00214334922055625	0.470798864583649
ST3GAL6	-0.607028	6.89199953424658	-3.95061	0.000172377372347512	0.00214743227088026	0.467986501513786
EXOC3	0.55732867867868	7.97891854794521	3.94554693053628	0.000175424879765909	0.00217346829744902	0.451566951906554
TIMP3	0.666131271771771	9.77037012328767	3.9449674622461	0.000175777283901816	0.00217545953653404	0.449686796822162
GDE1	-0.678419	8.76613824657534	-3.92854	0.000186056934145423	0.00226562247383734	0.396450196802271
LAMP1	0.516903627627622	8.52666002739726	3.92740178028686	0.000186787801820556	0.00227208441892978	0.392778660792935
ACTA2	0.678117931681687	10.3766081369863	3.89692537373925	0.000207476772054664	0.00248357800962405	0.29443955810547
FAM188A	-0.61877	7.54850635616438	-3.852	0.000242019282142149	0.00281710444413462	0.15040361144613
AR	-0.546027	7.34553821917808	-3.84523	0.000247675928074231	0.002874104404616	0.128808032930658
KCNH6	0.531579093093091	9.31796705479452	3.84448822023597	0.000248307370572581	0.00287555137615125	0.126428240048035
PRG4	0.59022656081081	6.94764717808219	3.76092901647144	0.00032965192185789	0.00358354373674827	-0.138139
MYH9	0.509211171171172	8.64485	3.72043098458835	0.000377689413496275	0.00400597864838245	-0.264942
ZC3H7A	0.629507	7.84504631506849	3.69314210137583	0.000413745099674817	0.00430300853273816	-0.349854
ACAA2	-0.50097	8.57710942465753	-3.67497	0.000439551334585716	0.00450629457652511	-0.406166
SCIN	0.620432477477475	9.36022110958904	3.65906704551895	0.000463379612722686	0.00469353231322787	-0.455276
SRSF10	0.587492660660659	7.29597980821918	3.6586364009879	0.000464041738629118	0.00469376977870041	-0.456604
MSC	0.511518786036038	6.3287608630137	3.65565330351701	0.000468653090526107	0.00473619227460445	-0.4658
PPP1R15A	0.51318898873874	8.26046990410959	3.64423557845943	0.000486708776624829	0.00488950768506473	-0.500949
CLK1	0.687901665165167	9.26209087671233	3.62256872011739	0.00052280583665861	0.00518647153867007	-0.56744
FH	-0.739564	8.87787567123288	-3.60289	0.000557776466295411	0.00545765716996844	-0.627578
MPHOSPH8	0.547532804054054	7.01678087671233	3.59344847446666	0.000575342327159413	0.0055654934579945	-0.656365
CCL13	0.532696550300298	6.43680252054795	3.56014671724411	0.000641560451495725	0.00608276488222639	-0.757438
MAPK9	-0.511161	6.89289547945205	-3.53287	0.000701122341804884	0.00652868017804346	-0.839731
ARHGDIA	0.508787498498497	6.95412215068493	3.50905122012983	0.000757377603400505	0.00692625174938947	-0.911216
MMADHC	-0.502986	11.0711815479452	-3.50243	0.000773760512968669	0.00703613761692286	-0.931027
HSPB11	-0.508112	6.4990252739726	-3.48785	0.000811020507563839	0.00727610414256285	-0.974552
SLC44A1	0.50610721171171	6.89733426027397	3.48687307780681	0.000813580747752369	0.00728711607151153	-0.977468
ZNF480	-0.519175	6.28025775342466	-3.45522	0.000900651723867397	0.00787480463341378	-1.07149
YWHAZ	0.651660788288288	9.07546365753425	3.44324835144138	0.000935840420569245	0.00810133709614062	-1.1069
CYP4B1	0.507512108108108	7.23007616438356	3.4397198538292	0.00094645328721175	0.00818072989837483	-1.11732
FBLN2	0.50556618843844	8.50386590410959	3.41376974372961	0.00102806923748361	0.00873320192829456	-1.1937
CD24	0.501261984234234	5.85331787671233	3.41158169894381	0.00103524633276857	0.00878363970449596	-1.20012
SIL1	0.605459695945943	7.79927408219178	3.35218497323655	0.00124912403957583	0.0102061257920418	-1.37326
IL18	0.608513323573573	8.2295255890411	3.35020714296317	0.00125691605943194	0.0102550254194774	-1.37898
ZFP36	0.620467686186188	8.86069323287671	3.29353965552851	0.0015006015877352	0.0117748688038846	-1.542
CMAS	-0.532702	7.82447928767123	-3.28694	0.00153172688280184	0.0119474696858543	-1.56086
TFRC	-0.551613	10.0399703013699	-3.24433	0.00174758683948122	0.0132753434011194	-1.68189
ABHD3	0.523458937687689	6.81367410958904	3.24027887340889	0.00176950525351398	0.0133702497484222	-1.69332
TXNIP	0.546709984984988	11.4855811369863	3.15413498277166	0.0023018775097855	0.0165341821889593	-1.93411
DPT	0.579073019519522	8.15891704109589	3.00776012133063	0.00356192299435815	0.0233317409053165	-2.3318
GSTM4	-0.522003	7.28161315068493	-2.92642	0.00451377444228933	0.0279645556822154	-2.54638
CTGF	0.608564075825823	8.63391247945206	2.90661171958611	0.00477878068823278	0.0292211110079493	-2.59794
HSF2	0.501012867117119	9.31619494520548	2.84489921243277	0.00569901421161648	0.0332176502282894	-2.75675
