# Supplementary material for: Integrated bioinformatics and mendelian randomization reveal a six-gene diagnostic signature and key role of CYP26B1 in sarcopenia
Source: Front Mol Biosci. 2026 Feb 26;13:1760938. doi: 10.3389/fmolb.2026.1760938 (PMC12979158; doi:10.3389/fmolb.2026.1760938)
Supplement: Supplementary file 2 [file Table3.xlsx]

## Sheet: Sheet1
id	logFC	AveExpr	t	P.Value	adj.P.Val	B
HOXB2	-1.25605	7.12505273972603	-11.3489	4.630220097888e-18	5.25483678909309e-14	30.4375294370029
APOO	-0.584542	9.30628026027397	-9.26889	3.89741153741827e-14	4.42317235381599e-10	21.766894930691
SLC25A12	-0.6527	9.51061638356164	-9.15144	6.54504727335102e-14	7.42797415052607e-10	21.2679986835883
DECR1	-0.533304	11.2314289178082	-9.0984	8.27274358359037e-14	9.38873669301671e-10	21.0425127417112
RBFOX2	0.662647072072078	9.63216154794521	9.06219258448012	9.70754642425079e-14	1.10170944368822e-09	20.8885504001787
CKMT2	-0.717607	12.9151196438356	-8.83058	2.70289639758512e-13	3.06751712161936e-09	19.9025539863742
FASTKD1	-1.16791	7.52863652054794	-8.74816	3.89228595307579e-13	4.41735532814571e-09	19.5513228096509
SLC38A1	-1.18104	7.24632635616438	-8.68895	5.05812180463462e-13	5.74046243607983e-09	19.2989536442312
CMC2	-0.505287	10.112305630137	-8.65801	5.80050269855844e-13	6.58299051259397e-09	19.1670289764294
ATP5G3	-0.592842	12.4461818493151	-8.5804	8.17798850258869e-13	9.2811991515879e-09	18.8361055595978
SLPI	1.02718334384384	7.77900345205479	8.56586542266308	8.72131518697286e-13	9.8978206056955e-09	18.7741333198117
WDR12	-0.587099	8.46498364383562	-8.47725	1.29098291013416e-12	1.46513650471126e-08	18.3962292393406
FEZ2	0.728292579579575	10.9616791506849	8.43576911031968	1.55119281235332e-12	1.76044872273978e-08	18.2192970685045
SLC25A11	-0.588272	10.0877668767123	-8.31427	2.65576932203325e-12	3.01403260357553e-08	17.701128301089
PCNT	0.53357213738739	10.2784135890411	8.2340251364318	3.78775081080185e-12	4.29871839517902e-08	17.3589614008164
HYI	0.519305730480482	8.2966767260274	8.14964648321538	5.50126444487524e-12	6.24338501848891e-08	16.9992629054934
PTPN3	-0.76236	9.07521571232877	-8.10109	6.81877144228391e-12	7.73862370984801e-08	16.7923231117067
TP63	0.743802397897896	7.35479001369863	8.07741316249719	7.57108154606997e-12	8.59242044663481e-08	16.6914478359001
WISP2	0.931229331081079	7.22484269863014	8.0490837583088	8.58097563592173e-12	9.73854924920757e-08	16.5707585750369
ATP5H	-0.539334	11.7183751917808	-7.99059	1.11115135399095e-11	1.26104567164433e-07	16.3216537767876
ETFDH	-0.581805	9.73506579452055	-7.83158	2.24205604632925e-11	2.54450940697906e-07	15.6449771614171
NPIPA1	0.746885120870871	10.765496739726	7.77527343817474	2.87398033893815e-11	3.26168028666091e-07	15.4056250816004
TPPP3	1.39463842342342	8.1014508630137	7.76801154564255	2.96747672148641e-11	3.36778933121493e-07	15.3747652858538
NT5C2	0.506158550300299	10.8230577534247	7.69474253650429	4.09827942659222e-11	4.65113732123952e-07	15.0635516760918
PLAG1	0.936409246996997	5.49320324657534	7.68412322667093	4.29450674610692e-11	4.87383570615674e-07	15.0184689161813
CAMTA1	0.779118289789791	6.40242484931507	7.64972374247401	4.99678579922084e-11	5.67085220353573e-07	14.8724737426603
PRKAG1	-0.661374	9.08840117808219	-7.63911	5.23578387221775e-11	5.94209111657992e-07	14.827437523062
NDUFB8	-0.507764	10.7450582328767	-7.58728	6.57687043412145e-11	7.46409025568443e-07	14.6076239520704
CIRBP	0.580414731981984	10.4106767260274	7.58008483638914	6.78825640500853e-11	7.70399219404418e-07	14.5771
IRS1	-0.657718	8.0952908630137	-7.57892	6.82322094364196e-11	7.74367344893926e-07	14.5721786607123
CLEC11A	-0.644974	6.32751936986301	-7.52264	8.73807979973488e-11	9.91684676471912e-07	14.3337519255659
NDUFAF4	-0.832319	8.44501819178082	-7.49424	9.89935586670139e-11	1.12347789731194e-06	14.2134810938501
ITGB1BP2	-0.507589	8.54268745205479	-7.4338	1.29072748830018e-10	1.46484662647187e-06	13.9577530489036
MTX2	-0.773581	9.23470916438356	-7.40437	1.46855345328651e-10	1.66666131413485e-06	13.8333520325489
CEBPB	0.610786792792791	11.8583055342466	7.38234365765091	1.61746102861015e-10	1.83565652136966e-06	13.7402691560671
ABCA5	0.556383054804806	7.41430434246575	7.37225310213588	1.69060304718061e-10	1.91866539824528e-06	13.6976434488817
46084	-0.505091	7.31397069863014	-7.32512	2.07829633116242e-10	2.35865850623623e-06	13.4986634664226
MRPL34	-0.560811	9.7085145890411	-7.2916	2.40680665158885e-10	2.73148486888819e-06	13.357235576779
LYVE1	0.863434059309313	7.06948776712329	7.13700024540895	4.72896806125412e-10	5.3669058527173e-06	12.7064038994501
KLF13	0.789410384384384	7.48397089041096	7.11564608547392	5.19043274039247e-10	5.89062211707142e-06	12.6166918934135
LYPLA1	-0.514064	8.28221308219178	-7.10569	5.42074298061208e-10	6.15200120869665e-06	12.5748614918989
PPIF	-0.691655	9.07633673972603	-7.0947	5.68653475814505e-10	6.45364829701882e-06	12.5287420381908
CYCS	-0.570902	9.75379812328767	-7.05522	6.75329281636851e-10	7.66431201729663e-06	12.3631001996918
DLD	-0.685536	10.7298327945205	-6.9636	1.0057965734109e-09	1.14147853116403e-05	11.9793738731448
UXS1	-0.535791	8.11712820547945	-6.88102	1.43905567621087e-09	1.63318428693171e-05	11.6343586274862
SLC25A4	-0.548323	13.1602215753425	-6.85122	1.63730448378439e-09	1.8581768586469e-05	11.5100617399331
ZFP36L1	0.590692759759758	9.99236610958904	6.80816947100543	1.97247264127805e-09	2.23855920058646e-05	11.3307183070032
EXOSC10	0.564116873873878	8.27600991780822	6.80430388452759	2.00571182250231e-09	2.27628234735787e-05	11.3146265616858
ZNF415	-0.546717	6.74976590410959	-6.80149	2.03029194732096e-09	2.30417833101455e-05	11.3028975281974
DEXI	-0.624016	8.62798190410959	-6.78677	2.16362144096965e-09	2.45549397335646e-05	11.2416527974774
TSPYL2	0.618132685435437	7.43387976712329	6.78273276303332	2.20166916841296e-09	2.49867433923187e-05	11.2248673588423
KAZALD1	-0.827005	7.54242468493151	-6.77455	2.28088679934148e-09	2.58857842857265e-05	11.1908311435437
UCHL3	-0.829781	8.73395717808219	-6.77004	2.32574398339931e-09	2.63948684675988e-05	11.1720787920313
HPGD	0.661474434684683	5.62250178082192	6.72153946785707	2.8671340668626e-09	3.25391045248237e-05	10.9705910187053
ETNPPL	-0.759106	6.34053702739726	-6.71289	2.97610110254075e-09	3.37757714127349e-05	10.9346800675667
MT1X	0.678876219969975	11.8966298082192	6.70317217624768	3.10334720020527e-09	3.52198873751296e-05	10.8943741909161
COQ9	-0.551496	10.2287855479452	-6.69379	3.23129932808065e-09	3.66720160743872e-05	10.8554787969912
SDHB	-0.664761	10.3250282876712	-6.68469	3.36049172835166e-09	3.8138220625063e-05	10.8177395966688
IDH3A	-0.698877	8.35191795890411	-6.58956	5.0586581164461e-09	5.74107109635468e-05	10.424053322015
FOXO1	0.817783171921924	8.71665447945206	6.58942767145196	5.06151855738188e-09	5.7443174107727e-05	10.4235092846852
C1QA	1.13924089114114	7.11389349315068	6.58235237119151	5.21756997175673e-09	5.92142016094672e-05	10.3942862245126
CHAD	0.756761264264264	6.56825415068493	6.5439177114053	6.15243179506935e-09	6.98239484422421e-05	10.2356807061863
DLAT	-0.947871	8.68050647945205	-6.51379	6.99981421610358e-09	7.94408915385595e-05	10.1115194954205
C3orf18	-0.522839	7.4674074109589	-6.50628	7.22840223958373e-09	8.20351370170357e-05	10.0806009421232
CXorf57	0.751466402402402	5.34242634246575	6.46359720654376	8.67564841264674e-09	9.84599338351278e-05	9.90501835798411
LGI1	0.70020143168168	6.36973764383562	6.46041828236655	8.79426924319397e-09	9.98061616410084e-05	9.89195400799495
NISCH	0.782186914414416	7.95737206849315	6.44601917765829	9.35201216763899e-09	0.000106135986090535	9.83280036392035
SOCS2	-0.766373	6.75657293150685	-6.4355	9.78141153240672e-09	0.000111009239481284	9.78961648716069
CCNL2	0.541803147897899	8.20819208219178	6.40430358174577	1.11734472624904e-08	0.000126807452982003	9.66163281973831
SUCLA2	-0.579441	10.4023985205479	-6.39925	1.14166235454765e-08	0.000129567260617613	9.64092464870945
EPB41L3	0.854636716216215	6.98099553424658	6.39132002950275	1.18090257060408e-08	0.000134020632737857	9.60842219034016
DOPEY2	-0.581419	7.03231760273973	-6.38881	1.19360832173151e-08	0.000135462608433309	9.59812938866569
ZNF492	0.832410168168167	8.85244330136986	6.38042404577291	1.23699509380658e-08	0.000140386573196108	9.56379066282604
CYP1B1	0.508406693693693	6.59973091780822	6.3740721321346	1.2709039578823e-08	0.000144234890180063	9.53778230452483
F13A1	0.549855303303302	7.41620856164384	6.3699775979332	1.29324837452293e-08	0.000146770758024607	9.52102086731214
PDHB	-0.691972	11.0514938082192	-6.35962	1.35152251732576e-08	0.0001533842904913	9.47863493402484
DAAM2	-0.659499	8.88169310958904	-6.3531	1.38955317801289e-08	0.000157700390172683	9.45194848019414
ASXL1	0.71359781156156	7.33132653424658	6.33446685693446	1.50408899766671e-08	0.000170699060345195	9.37578384957861
MRPS18B	-0.60211	10.720430260274	-6.31739	1.61729901799819e-08	0.000183547265552614	9.30600427037262
COL4A5	0.608258891891896	7.75913260273973	6.29519161823495	1.77706726188387e-08	0.0002016793635512	9.21542667072409
RNF144A	-0.654709	7.80898550684932	-6.26179	2.04737590977562e-08	0.000232356692000435	9.07930188714013
FLRT3	0.506216063063065	7.48724093150685	6.22631157281363	2.37920251188825e-08	0.000270015693074197	8.93491792030224
GADD45G	-1.01316	8.89394215068493	-6.2128	2.51910440952099e-08	0.000285893159436537	8.88000023156861
FOXO3	0.539041487987989	7.81102675342466	6.1917635883753	2.75325390034914e-08	0.000312466785150624	8.79458035645124
LGR5	0.736087751501502	6.35896176712329	6.17844402862824	2.91251501307352e-08	0.000330541328833714	8.74053999340796
SIRT4	-0.586251	7.07203354794521	-6.1765	2.93656790961475e-08	0.000333271092062178	8.73263647151912
KLF5	0.514177696696697	6.54446583561644	6.16108436088087	3.13382686963755e-08	0.000355658011435165	8.67016310685268
ST6GALNAC2	-0.60724	7.78450942465753	-6.12147	3.70308270893954e-08	0.000420262856637549	8.50979299495731
ZBTB16	0.669232415165162	9.56366063013699	6.09533365510064	4.13339771886469e-08	0.000469099307113954	8.4041825662754
EXOSC2	0.894219225975972	10.0012630410959	6.07018914869588	4.59393743354818e-08	0.000521365959333383	8.30271169296219
LDHA	-0.567438	12.8427877123288	-6.03527	5.31868286151133e-08	0.00060361731795292	8.16202186651093
PLGRKT	-0.574631	9.03576216438356	-5.97532	6.83537702400033e-08	0.000775746938453797	7.92112312098378
COPS5	-0.520378	10.3974531232877	-5.9752	6.83879008308199e-08	0.000776134286528975	7.92064386792142
UQCRC2	-0.773008	11.8508711780822	-5.9585	7.33274634889663e-08	0.000832193383136279	7.8536938706984
TMEM110	-0.536521	6.60208552054794	-5.9316	8.20349620612328e-08	0.000931014784432931	7.74598
MT1H	0.646800739489487	10.3098801506849	5.92357337439033	8.48256552735021e-08	0.000962686361698976	7.71387595506319
MAP3K7CL	0.651290309309305	9.18750960273973	5.91802406962223	8.68095792710843e-08	0.000985201915147535	7.69168709159442
PLCE1	0.711804991741748	6.15892417808219	5.90038125488734	9.34262330162944e-08	0.00106029431850192	7.62119143811898
GOT1	-0.754602	11.7766648630137	-5.89312	9.6291762089871e-08	0.00109281520795795	7.5922000148592
DDIT4	0.607487670420421	8.22838590410959	5.86129475501301	1.09909002491427e-07	0.0012473572692752	7.46528165953138
CSF1R	0.745503885885887	7.54219735616438	5.84724594531172	1.16508730701722e-07	0.00132225758473385	7.40933481790338
CD14	0.767235102852851	6.45162678082192	5.82890316941597	1.2571696132434e-07	0.00142676179406994	7.33636186600652
FST	0.697224391891895	6.97743120547945	5.82645129183765	1.27000986738819e-07	0.00144133419849885	7.32661395106325
MRPL35	-0.748494	7.73272621917808	-5.82625	1.27108942452887e-07	0.00144255938789781	7.32579888815678
ECHDC1	-0.649396	7.74387082191781	-5.77711	1.55771126590948e-07	0.00176784651568066	7.13076786043583
OXA1L	-0.515858	10.0815757671233	-5.77093	1.59798852234038e-07	0.0018135571740041	7.1062873895271
MRPS11	-0.556046	7.88596550684932	-5.76613	1.62996214895214e-07	0.00184984404284578	7.08728987858136
LRP1B	0.70312578003003	7.57895495890411	5.76144999551334	1.66179172788147e-07	0.00188596743197268	7.06874508549395
ST8SIA5	-0.67414	6.34180583561644	-5.76039	1.66905266559353e-07	0.0018942078701821	7.06456450739767
C1QB	0.755232951201203	7.84791010958904	5.7449027449157	1.7792256167121e-07	0.00201924315240656	7.00327365197041
PPM1A	-0.617228	7.70574894520548	-5.73213	1.87545061560579e-07	0.00212844890365101	6.95277538556446
TMEM158	0.64672702552553	6.69161420547945	5.72841530556725	1.90435976224968e-07	0.00216125789417716	6.93811017163296
HIBCH	-0.590897	8.4598727260274	-5.70531	2.09442140820895e-07	0.00237695885617634	6.84691495116598
MRPL4	-0.501858	7.17755047945206	-5.70393	2.10639676802289e-07	0.00239054969202918	6.84144982912628
CCND1	0.664956396396396	6.30223902739726	5.70094917016492	2.13234244158654e-07	0.00241999543695656	6.82971513959052
PDE4B	0.511959932432438	7.30444604109589	5.67368223778638	2.38521098689441e-07	0.00270697594902647	6.72230601450831
PGK1	-0.75933	8.47708756164384	-5.661	2.51268700723999e-07	0.00285164848451666	6.67241117778567
RABEP1	-0.81641	8.50139343835616	-5.66073	2.5154498282633e-07	0.00285478401009602	6.67135808683066
PPARGC1A	-0.727731	8.87102095890411	-5.63841	2.75649415978558e-07	0.00312834522194065	6.5836748574694
MGP	0.570913477477475	10.0755984383562	5.63100290481252	2.8414522709814e-07	0.00322476418233679	6.55459089425065
PPDPF	0.514939781531529	11.1501729589041	5.62964667415018	2.8572779925186e-07	0.00324272479370936	6.54926959385876
WDR77	-0.623597	7.91487335616438	-5.61317	3.05655556902649e-07	0.00346888491528817	6.48468057901993
POLR2A	0.785004433183185	7.40725993150685	5.6131744851118	3.05655673680601e-07	0.00346888624060114	6.48468021302181
FBP2	-0.696087	10.3527262191781	-5.60383	3.17561109122596e-07	0.00360400102743234	6.44807647956222
MRPS16	-0.607052	8.89434009589041	-5.59401	3.30565392371235e-07	0.00375158663802114	6.40963301475175
CCDC130	0.781294042042041	8.10174279452055	5.58528137546284	3.42564666311857e-07	0.00388776639797326	6.37548137981921
CCDC69	-0.589892	9.31641371232877	-5.57959	3.50622252188273e-07	0.00397921194008471	6.3532143813427
BCCIP	-0.605619	7.69786321917808	-5.56135	3.77705056812923e-07	0.00428657468976986	6.28195892776482
APOD	0.544527990990995	11.3901949726027	5.56111655263227	3.7806112966203e-07	0.00429061576053438	6.28105658059062
WIPI1	-0.871821	8.63527069863014	-5.54725	4.00045695180514e-07	0.00454011859460365	6.22693200210591
IGFBP6	0.51291214714715	8.4118847260274	5.54292928799557	4.07140440442974e-07	0.00462063685858731	6.21009960036804
ALDH1A3	0.557801282282286	6.23385975342466	5.51719198818014	4.52084057728252e-07	0.00513070197115793	6.10985011189648
CYP26B1	0.684274508258255	5.84574226027397	5.51393025793149	4.58117267523596e-07	0.00519917286912529	6.09715912857035
APPL1	-0.653175	7.93499517808219	-5.50616	4.72818965736625e-07	0.00536602244214495	6.06692176981236
FAM107A	0.568968569819822	7.75909224657534	5.4925274701974	4.99717099391844e-07	0.00567128936099804	6.0139611938625
NUDT6	-0.682587	6.6802612739726	-5.47691	5.32393566691973e-07	0.00604213458838721	5.95333899836516
ZFHX3	0.724495686936941	7.4029777260274	5.46923323041873	5.49217763075402e-07	0.00623307239314273	5.92356498786824
MSH3	0.731144730480477	9.79619317808219	5.46529176103808	5.58057328326663e-07	0.0063333926191793	5.90828565125918
MRPS28	-0.766278	9.38589294520548	-5.45753	5.75873164395397e-07	0.00653558454272336	5.87821409740586
DPF2	0.522061562312312	7.65493573972603	5.44109130979782	6.15478454073579e-07	0.00698506497528105	5.81457368788183
ASUN	-0.511295	7.54254690410959	-5.4406	6.16699696467848e-07	0.00699892485521361	5.81267715871295
MYH8	0.982560418168169	7.50502060273973	5.4374152055746	6.24694292246213e-07	0.00708965552270227	5.80035412486615
TIMP1	0.503393144144146	9.0066111369863	5.4297246285033	6.44414934206055e-07	0.00731346508830452	5.77061944780949
RAD51B	0.534949089339337	10.6558732739726	5.42653271867839	6.52778271105164e-07	0.00740838059877251	5.75828361305259
PAQR4	-0.648305	7.77082406849315	-5.41342	6.88266364987838e-07	0.00781113497624697	5.70764283281217
NUDT4	-0.652888	7.7016424109589	-5.40651	7.07733058252341e-07	0.00803206247810582	5.68096442105826
ADH1B	0.753641398648648	8.75312687671233	5.39694334150306	7.35560549274174e-07	0.0083478766737126	5.64407776159669
GPR1	0.936265560810808	9.51753580821918	5.37965296714978	7.88618740993613e-07	0.00895003409153652	5.57746754718796
BCL2	-0.655365	7.59108243835616	-5.35948	8.55285758661367e-07	0.00970663807504785	5.49986875074734
PDZRN3	-0.518265	7.35756502739726	-5.35014	8.87992989795545e-07	0.0100778324411896	5.46398836622489
FKBP14	0.628184280780779	7.75671938356164	5.3416412519222	9.18824043815508e-07	0.0104277340732622	5.43135866221535
CEP135	0.626055842342344	10.4829758082192	5.31862981069303	1.0076682814868e-06	0.0114360273265937	5.34313011229204
VEGFB	-0.609127	8.2946191369863	-5.29779	1.09538639924693e-06	0.0124315402450534	5.26335851513802
ERAP2	0.705421003753754	8.63016001369863	5.27246751463863	1.21205181727971e-06	0.0137555760743074	5.16665264547302
COL21A1	0.589837046546548	6.37027278082192	5.26539435872505	1.24676692219409e-06	0.0141495577999807	5.13967344324528
RERGL	0.865398350600604	6.6587975890411	5.26319516858055	1.25775792839088e-06	0.014274294729308	5.13128840064163
ZFYVE26	0.542670147147151	7.33732654794521	5.20888379077997	1.56144283193554e-06	0.0177208146996365	4.92471937923428
ADH1A	0.612156063063066	8.48070354794521	5.1953532718278	1.64764589064284e-06	0.0186991332129056	4.8734108225464
NDUFS1	-0.513573	8.75726835616438	-5.17707	1.77154427026488e-06	0.0201052559232362	4.80419391735308
SPTSSA	-0.523567	7.32749321917808	-5.17477	1.78776636725192e-06	0.020289360501942	4.79549267072717
TAF5	0.590729114864865	6.50790139726027	5.13466258477438	2.09523089462728e-06	0.023778775423125	4.64403643459039
COL3A1	-0.66101	9.54899793150685	-5.12944	2.13890467831802e-06	0.0242744291942313	4.62435190595623
MRPL41	-0.583251	9.04674083561644	-5.11555	2.25937517486893e-06	0.0256416488595875	4.57207387543858
BCL6	0.514943734234235	11.2424907123288	5.10043133370704	2.39811096161131e-06	0.0272161613033268	4.51522581094987
XAB2	0.771795927177178	6.75271093150685	5.09587630593466	2.44151450753407e-06	0.0277087481460041	4.49811649592728
DNPH1	-0.788001	8.16442067123288	-5.09512	2.44878186577791e-06	0.0277912253947135	4.49528159658928
KBTBD11	-0.519236	6.36239078082192	-5.09191	2.47989482864865e-06	0.0281443264103336	4.48323944529733
DZIP3	-0.574307	7.11381687671233	-5.07578	2.64239401874082e-06	0.0299885297186896	4.42270847019267
CYP27A1	-0.529557	7.38373317808219	-5.07371	2.66397833528086e-06	0.0302334901271024	4.41495051016124
PDLIM5	0.655304825825823	8.94243524657534	5.06447300445096	2.76238323945104e-06	0.0313502873845299	4.38036174423233
RABGGTB	-0.511533	8.29958795890411	-5.06351	2.77279482362753e-06	0.0314684484533488	4.37677465281713
MYOZ2	0.698033652402406	10.003811739726	5.05044464964726	2.91872110093368e-06	0.0331245657744963	4.32787272151681
NINJ1	0.605610721471474	8.22365968493151	5.03901594731688	3.05245556640371e-06	0.0346423182231157	4.28516306569471
SLC25A15	-0.532106	6.68483584931507	-5.03242	3.13237255619136e-06	0.0355492961402158	4.26052737710469
ZNF549	0.528033396396395	8.23004269863014	5.02306974974828	3.24911258233052e-06	0.0368741786968691	4.22565038202713
CBLB	0.656963216966965	6.81529932876712	5.01847973643466	3.3079793650983e-06	0.0375422578145006	4.20853718139267
SFRP1	0.524962783783783	6.40821902739726	5.00769332683549	3.45044926383382e-06	0.03915914869525	4.1683519263756
PCCA	-0.504412	7.38067653424658	-4.98834	3.72126111666306e-06	0.042232592413009	4.09635628132833
C17orf75	-0.657469	6.21262445205479	-4.98368	3.78955864386395e-06	0.043007701049212	4.07902910079971
PCTP	-0.598448	6.90738802739726	-4.98246	3.80761607999724e-06	0.0432126348918887	4.07450023793579
