# Supplementary material for: Integrated bioinformatics and mendelian randomization reveal a six-gene diagnostic signature and key role of CYP26B1 in sarcopenia
Source: Front Mol Biosci. 2026 Feb 26;13:1760938. doi: 10.3389/fmolb.2026.1760938 (PMC12979158; doi:10.3389/fmolb.2026.1760938)
Supplement: Supplementary file 3 [file Table1.xlsx]

## Sheet: Sheet1
Outcome	Study Source	GWAS ID	Sample Size	Population	Year	Link
Appendicular Lean Mass	UK Biobank	ebi-a-GCST90000025	450243	European	2020	https://gwas.mrcieu.ac.uk/
Hand Grip Strength (Left)	UK Biobank	ukb-b-7478	461026	European	2018	https://gwas.mrcieu.ac.uk/
Hand Grip Strength (Right)	UK Biobank	ukb-b-10215	461089	European	2018	https://gwas.mrcieu.ac.uk/
Usual Walking Pace	UK Biobank	ukb-a-513	335349	European	2017	https://gwas.mrcieu.ac.uk/
